# Supplementary material for: A single-cell transcriptomic atlas of immune cells in Wilson disease identifies copper-specific immune regulation
Source: iScience. 2025 Apr 17;28(5):112450. doi: 10.1016/j.isci.2025.112450 (PMC12084004; doi:10.1016/j.isci.2025.112450)
Supplement: Table S1. Information of healthy donors and patients with WD [file mmc2.xlsx]

## Sheet: Sample_Information
Supplementary Table 1. Information of healthy donors and patients with WD
NO.	Age (year)	gender	Disease classification	Interval from onset to diagnosis (D)	Peripheral blood count					Genetic mutation	Description
					RBC(*10e12/L)	HGB(g/L)	PLT(*10e9/L)	Plateletcrit(%)	BASO(%)
HD1	19	M	--	--						--	PBMC of Healthy donor 1#
HD2	25	F	--	--						--	PBMC of Healthy donor 2#
HD3	36	M	--	--						--	PBMC of Healthy donor 3#
P1	19	M	hepatolenticular degeneration	15	5.21	135	468	0.43	0.6	ATP7B:NM_000053.4 : c.2975C>T p.(Pro992Leu)	Newly diagnosed patient
P2	71	M	hepatolenticular degeneration	120	4.3	133	160	0.15	0.6	ATP7B:NM_000053.3:c.2620G>C p.(Ala874Pro)，c.2333G>T p.(Arg778Leu)	Treatment with penicillamine for 4 years
P3	25	F	hepatolenticular degeneration	60	4.05	121	252	0.22	0.3	ATP7B:NM_000053.3 : c.2333G>T p.(Arg778Leu);c1543+1G>T	Treatment with penicillamine for 7 years
P4	24	M	hepatolenticular degeneration	10	4.9	139	182	0.19	0.5	ATP7B:NM_000053.3 : c.2333G>T p.(Arg778Leu);c1543+1G>T	Treatment with penicillamine for 8 years
