# Supplementary material for: A single-cell transcriptomic atlas of immune cells in Wilson disease identifies copper-specific immune regulation
Source: iScience. 2025 Apr 17;28(5):112450. doi: 10.1016/j.isci.2025.112450 (PMC12084004; doi:10.1016/j.isci.2025.112450)
Supplement: Table S2. qPCR primers [file mmc3.xlsx]

## Sheet: Primers for qRT-PCR
Supplementary Table 2. qPCR primers
Gene	Primer	Sequences
Human CCL17	Forward	CCCTGGTCACCCTCCTCCTG
	Reverse	GCATTCTTCACTCTCTTGTTGTTGG
Human CD68	Forward	CGAGCATCATTCTTTCACCAGCT
	Reverse	ATGAGAGGCAGCAAGATGGACC
Human TLR4	Forward	CCCTGAGGCATTTAGGCAGCTA
	Reverse	AGGTAGAGAGGTGGCTTAGGCT
Human TNFSF10	Forward	GAGCTGAAGCAGATGCAGGAC
	Reverse	TGACGGAGTTGCCACTTGACT
Human CD80	Forward	CTCTTGGTGCTGGCTGGTCTTT
	Reverse	GCCAGTAGATGCGAGTTTGTGC
Human CD86	Forward	CCATCAGCTTGTCTGTTTCATTCC
	Reverse	GCTGTAATCCAAGGAATGTGGTC
Human iNOS	Forward	TGAAGTACATGCAGAATGAATACCG
	Reverse	TCAGCATACAGGCAAAGAGCA
Human FDX1	Forward	TTCAACCTGTCACCTCATCTTTG
LIAS	Reverse	TGCCAGATCGAGCATGTCATT
Human LIAS	Forward	CAGCCCAGTCAGACCGTTAAG
	Reverse	TTTCTGGCGTTTTAGGTTTCCT
Human LIPT1	Forward	CCTCTGTTGTAATTGGTAGGCAT
DLD	Reverse	CTGGGGTTGGACAGCATTCAG
Human DLD	Forward	CTCATGGCCTACAGGGACTTT
	Reverse	GCATGTTCCACCAAGTGTTTCAT
Human DLAT	Forward	CGGAACTCCACGAGTGACC
PDHA1	Reverse	CCCCGCCATACCCTGTAGT
Human PDHA1	Forward	TGGTAGCATCCCGTAATTTTGC
	Reverse	ATTCGGCGTACAGTCTGCATC
